# Supplementary material for: A panel sequencing dataset of peripheral blood gene variations in pan-cancer
Source: Sci Data. 2024 Jul 20;11:805. doi: 10.1038/s41597-024-03620-6 (PMC11271301; doi:10.1038/s41597-024-03620-6)
Supplement: Supplementary file 2 — Supplementary information 2 [file 41597_2024_3620_MOESM2_ESM.xlsx]

## Sheet: Sheet1
Table S1 The clinical information of samples that were measured twice
Patient ID	Gender	Age at first measurement	Cancer type at first measurement	Age at second measurement	Cancer type at second measurement
P10117	Male	42	THCA	43	THCA
P10142	Female	56	LUSC	57	LUSC
P10225	Female	54	LUAD	55	LUAD
P10231	Male	54	NSCL	56	NSCL
P10236	Female	54	LUAD	56	LUAD
P10243	Female	46	LUAD	48	LUAD
P10370	Male	55	LUAD	56	NSCL
P10441	Female	32	READ	33	READ
P10452	Male	53	LUAD	54	LUAD
P10463	Male	45	NSCL	46	LUAD
P10465	Male	53	LUAD	53	LUAD
P10499	Female	64	LUAD	65	LUAD
P10504	Female	69	LUAD	70	LUAD
P10527	Female	53	LUAD	54	LUAD
P10534	Male	71	READ	73	READ
P10547	Female	71	LUAD	73	LUAD
P10550	Female	63	NSCL	64	LUAD
P10566	Male	52	LUAD	53	LUAD
P10613	Female	68	OV	70	OV
P10624	Female	64	LUAD	66	LUAD
P10712	Male	73	LUAD	75	LUAD
P10742	Female	63	LUAD	64	LUAD
P10781	Female	67	LUAD	68	LUAD
P10791	Male	57	LUAD	58	LUAD
P10838	Female	50	BRCA	52	BRCA
P10872	Female	54	LUAD	55	LUAD
P10882	Female	63	LUAD	64	LUAD
P10919	Male	48	LUAD	49	LUAD
P10935	Female	48	NSCL	49	LUAD
P10964	Male	28	LUAD	30	LUAD
P11004	Male	69	LUAD	70	LUAD
P11058	Female	41	LUAD	41	LUAD
P11100	Female	60	NSCL	61	LUAD
P11203	Female	65	LUAD	66	LUAD
P11276	Male	46	READ	47	READ
P11340	Female	55	STAD	55	STAD
P11408	Female	47	LUSC	48	LUSC
P11435	Female	57	LUAD	58	LUAD
P11452	Male	50	NSCL	52	LUAD
P11469	Male	54	NSCL	56	LUSC
P11500	Female	53	LUAD	54	LUAD
P11543	Male	55	LUAD	55	LUAD
P11545	Female	42	LUAD	43	LUAD
P11548	Female	52	LUAD	53	LUAD
P11576	Male	50	LUAD	51	LUAD
P11605	Female	44	LUAD	45	LUAD
P11618	Male	65	SCL	66	SCL
P11620	Female	55	LUAD	56	LUAD
P11621	Female	62	LUAD	63	LUAD
P11631	Male	69	LUSC	70	LUSC
P11641	Female	48	NSCL	50	LUAD
P11651	Male	59	LUAD	61	LUAD
P11652	Female	38	COAD	39	OV
P11667	Female	41	LUAD	42	BRCA
P11673	Female	60	LUAD	61	LUAD
P11685	Female	70	LUAD	71	LUAD
P11687	Male	59	LUAD	60	LUAD
P11756	Male	61	NSCL	62	LUAD
P11867	Male	55	HNSC	56	HNSC
P11889	Male	54	STAD	55	STAD
P11893	Female	61	LUAD	61	LUAD
P12007	Male	66	LUAD	68	LUAD
P12020	Male	32	SCL	33	LUAD
P12053	Male	40	NASO	41	NASO
P12214	Male	75	LUAD	77	LUAD
P12220	Male	44	LUAD	45	LUAD
P12229	Female	64	NSCL	65	LUAD
P12304	Male	78	COAD	80	COAD
P12330	Male	56	LUAD	57	LUAD
P12370	Female	68	LUAD	68	LUAD
P12372	Male	62	LUAD	63	LUAD
P12416	Male	47	LIHC	47	LIHC
P12425	Female	74	CESC	75	CESC
P12439	Male	68	LUAD	69	LUAD
P12466	Male	49	NSCL	49	LUAD
P12468	Male	51	LUAD	52	LUAD
P12485	Male	64	LUAD	65	LUAD
P12500	Male	56	STAD	56	STAD
P12528	Female	78	NSCL	79	NSCL
P12530	Male	66	LUAD	67	LUAD
P12551	Male	72	LUAD	73	LUAD
P12683	Male	69	LUAD	71	LUAD
P12799	Female	57	LUAD	57	LUAD
P12803	Female	73	LUAD	74	LUAD
P12818	Female	71	LUAD	72	LUAD
P12890	Male	50	LUAD	51	LUAD
P12923	Male	48	NSCL	49	LUAD
P13016	Male	58	LUAD	59	LUAD
P13049	Female	61	LUAD	62	LUAD
P13062	Male	59	LUSC	60	LUSC
P13117	Male	60	LIHC	61	COAD
P13159	Male	81	LUSC	82	LUSC
P13216	Female	33	CESC	33	CESC
P13282	Male	35	LUAD	36	LUAD
P13288	Female	46	LUAD	47	LUAD
P13393	Female	73	LUAD	74	LUAD
P13435	Male	64	LUSC	65	LUSC
P13464	Male	60	NSCL	61	LUAD
P13481	Male	66	LUAD	67	LUAD
P13530	Male	43	LUAD	44	LUAD
P13534	Male	78	NSCL	79	NSCL
P13561	Male	55	LUAD	56	LUAD
P13569	Female	39	STAD	40	STAD
P13583	Female	54	LUAD	55	LUAD
P13596	Male	52	LUAD	53	LUAD
P13597	Male	55	LUAD	58	LUAD
P13633	Male	61	NSCL	62	LUSC
P13647	Male	65	LUAD	67	LUAD
P13664	Female	36	LUAD	37	LUAD
P13670	Male	63	LUAD	64	LUAD
P13679	Female	54	LUAD	55	LUAD
P13693	Male	61	LUAD	62	LUAD
P13716	Male	80	SARC	81	SARC
P13718	Male	64	COAD	65	COAD
P13766	Male	38	GIST	39	GIST
P13773	Female	81	NSCL	82	LUAD
P13798	Male	60	LUAD	61	LUAD
P13808	Male	60	LUAD	61	LUAD
P13829	Male	53	LUAD	54	LUAD
P13855	Male	64	COAD	65	COAD
P13880	Male	61	LUAD	62	LUAD
P13896	Male	70	LUAD	71	LUAD
P13903	Female	54	LUAD	55	LUAD
P13938	Female	38	BRCA	39	BRCA
P13940	Male	57	NSCL	58	NSCL
P13949	Male	52	LUAD	53	LUAD
P13968	Male	57	LUAD	58	LUAD
P13969	Female	35	LUAD	37	LUAD
P13973	Male	62	LUSC	62	LUSC
P13999	Female	38	LUAD	39	LUAD
P14005	Male	62	NE	63	LIHC
P14042	Female	61	LUAD	62	LUAD
P14059	Female	61	LUAD	62	LUAD
P14070	Male	45	READ	47	READ
P14077	Male	52	READ	53	READ
P14105	Female	56	READ	57	READ
P14131	Male	63	GIST	64	GIST
P14143	Female	67	LUAD	67	LUAD
P14168	Male	63	LUAD	64	LUAD
P14174	Male	69	LUAD	70	LUAD
P14205	Male	63	LUAD	63	LUAD
P14218	Female	69	LUAD	70	LUAD
P14226	Female	72	LUAD	73	LUAD
P14236	Male	63	NSCL	64	SCL
P14257	Male	70	LUAD	71	LUAD
P14306	Male	36	LUAD	38	LUAD
P14316	Female	59	LUAD	61	LUAD
P14318	Male	61	SCL	62	SCL
P14323	Female	54	OV	55	OV
P14366	Male	60	SCL	60	SCL
P14373	Female	70	LUAD	70	LUAD
P14445	Male	62	LUAD	63	LUAD
P14458	Female	49	OV	50	OV
P14495	Female	60	LUAD	61	LUAD
P14498	Male	58	LUAD	58	LUAD
P14500	Male	68	COAD	68	COAD
P14588	Female	51	LUAD	52	LUAD
P14607	Male	53	STAD	54	STAD
P14609	Male	58	LUAD	59	LUAD
P14637	Male	38	LUAD	38	LUAD
P14648	Female	55	LUAD	56	LUAD
P14653	Male	68	NSCL	69	LUAD
P14772	Female	67	LUAD	68	LUAD
P14777	Male	74	STAD	75	STAD
P14810	Female	69	READ	71	READ
P14815	Male	50	LIHC	51	LIHC
P14861	Male	36	LIHC	37	LIHC
P14876	Female	36	PAAD	37	PAAD
P14896	Male	37	LUAD	37	LUAD
P14935	Male	61	LUAD	62	LUAD
P14986	Male	56	LUAD	56	LUAD
P14993	Male	50	STAD	51	STAD
P15007	Male	45	SKCM	45	SKCM
P15015	Male	67	LUAD	68	LUAD
P15070	Female	54	LUAD	54	LUAD
P169533	Female	70	STAD	71	STAD
P169548	Female	63	LUAD	64	LUAD
P169597	Male	58	LUAD	58	LUAD
P169633	Female	52	LUAD	53	LUAD
P169657	Female	81	LUAD	82	LUAD
P169673	Male	54	PAAD	55	PAAD
P169716	Male	56	LUAD	57	LUAD
P169752	Female	69	COAD	71	COAD
P169819	Male	55	LUAD	56	LUAD
P169831	Male	36	COAD	37	COAD
P169835	Male	44	PAAD	46	PAAD
P169878	Male	37	LUAD	38	LUAD
P169932	Female	54	BRCA	55	BRCA
P169940	Male	69	LUAD	70	LUAD
P169959	Female	55	READ	55	READ
P169993	Female	44	LUAD	45	LUAD
P170023	Female	51	KICH	52	KICH
P170064	Male	53	PAAD	54	PAAD
P170106	Female	67	NSCL	68	LUAD
P170233	Male	52	LUSC	53	LUSC
P170250	Female	67	LUAD	67	LUAD
P170286	Male	71	LUAD	71	LUAD
P170341	Female	54	ESCA	56	LUAD
P170371	Female	65	CHOL	66	LIHC
P170372	Male	51	LIHC	51	LIHC
P170449	Male	46	LUAD	47	LUAD
P170451	Male	60	LUAD	61	LUAD
P170459	Male	65	NSCL	66	LUAD
P170503	Female	82	LUAD	83	LUAD
P170547	Male	52	LUAD	53	LUAD
P170575	Male	65	STAD	65	STAD
P170579	Female	64	LUSC	65	NSCL
P170581	Female	40	NSCL	40	NSCL
P170594	Male	64	LUAD	65	LUAD
P170600	Male	47	LUAD	47	LUAD
P170628	Female	59	LUAD	60	LUAD
P170634	Male	51	LUAD	52	LUAD
P170665	Female	75	LUAD	75	LUAD
P170669	Male	39	COAD	43	COAD
P170680	Male	36	LUAD	37	LUAD
P170733	Male	55	LUAD	55	LUAD
P170760	Male	57	LUAD	58	LUAD
P170768	Female	73	LUAD	73	LUAD
P170781	Male	56	COAD	57	COAD
P170801	Male	62	LUAD	63	LUAD
P170810	Female	67	SCL	69	NSCL
P170857	Female	53	LUAD	54	LUAD
P170861	Male	58	STAD	59	STAD
P170862	Male	43	LIHC	43	LIHC
P170864	Female	50	LUAD	50	LUAD
P170930	Male	57	LUAD	57	NSCL
P170967	Female	64	NSCL	65	LUAD
P170984	Female	62	LUAD	62	LUAD
P171022	Male	63	NSCL	63	NSCL
P171055	Male	63	LUAD	64	LUAD
P171084	Male	73	COAD	73	COAD
P171181	Male	55	NSCL	56	LUAD
P171199	Male	52	LUAD	52	LUAD
P171211	Female	38	LUAD	38	LUAD
P171217	Male	61	COAD	61	COAD
P171238	Female	48	OV	49	OV
P171241	Male	44	LUAD	45	LUAD
P171268	Female	59	NSCL	60	NSCL
P171295	Male	72	NSCL	73	NSCL
P171304	Male	63	SCL	65	SCL
P171308	Female	66	LUSC	67	LUSC
P171320	Female	50	LUAD	51	LUAD
P171365	Female	48	NSCL	48	LUAD
P171421	Female	71	LUAD	73	LUAD
P171423	Male	63	LUAD	63	NSCL
P171424	Male	68	LUAD	69	LUAD
P171450	Male	59	LUAD	61	LUAD
P171520	Female	48	READ	49	READ
P171524	Male	67	LUAD	67	LUAD
P171557	Male	51	LUAD	52	LUAD
P171597	Female	64	NSCL	65	LUAD
P171663	Female	61	NSCL	61	LUAD
P171686	Male	51	LUAD	53	LUAD
P171740	Male	50	LUSC	50	LUSC
P171793	Female	71	COAD	72	COAD
P171800	Male	34	KICH	34	KICH
P171990	Female	63	LUAD	65	LUAD
P171999	Female	64	LUAD	65	LUAD
P172024	Female	63	LUAD	64	LUAD
P172032	Male	56	LUAD	57	LUAD
P172034	Female	39	COAD	40	COAD
P172036	Female	52	LUAD	52	LUAD
P172136	Male	68	STAD	68	STAD
P172154	Male	55	NSCL	55	SCL
P172185	Male	66	LUAD	67	LUAD
P172193	Female	62	LUAD	62	LUAD
P172197	Female	61	LUAD	61	LUAD
P172290	Female	64	LUAD	65	LUAD
P172293	Male	60	LUAD	61	LUAD
P172329	Female	39	COAD	40	COAD
P172339	Male	63	NSCL	64	NSCL
P172371	Male	57	LUAD	57	LUAD
P174558	Male	59	LUAD	59	LUAD
P174627	Male	68	LUAD	69	LUAD
P174636	Female	45	READ	47	READ
P174707	Female	58	LUAD	59	LUAD
P174720	Male	52	LUAD	52	LUAD
P174778	Female	40	LUAD	40	LUAD
P174869	Male	45	LUAD	45	LUAD
P174885	Male	53	READ	53	READ
P174888	Male	30	COAD	31	COAD
P174948	Female	79	LUAD	79	LUAD
P175031	Male	63	LUAD	64	LUAD
P175059	Female	55	LUSC	56	NSCL
P175091	Female	64	NSCL	65	LUAD
P175172	Female	42	COAD	43	COAD
P175178	Male	58	HNSC	59	LUAD
P175244	Female	47	NSCL	48	NSCL
P175279	Male	66	SCL	66	SCL
P175297	Female	69	NSCL	70	NSCL
P175299	Female	27	LUAD	28	LUAD
P175303	Female	65	LUAD	66	LUAD
P175905	Male	44	LUSC	46	LUSC
P176259	Male	58	NSCL	59	LUAD
P176393	Male	63	LUAD	64	LUAD
P176718	Male	60	NE	60	NE
P177476	Male	63	LUAD	63	LUAD
P177642	Female	39	STAD	39	STAD
P178092	Female	38	LUAD	39	LUAD
P178375	Female	65	LUAD	65	LUAD
P178885	Female	58	SCL	59	SCL
P179289	Male	78	NSCL	78	LUAD
P179521	Female	52	READ	52	READ
P179699	Female	47	LUAD	48	LUAD
P179756	Male	64	HNSC	64	HNSC
P179951	Female	61	CHOL	61	CHOL
P180625	Female	64	CHOL	65	LIHC
P181512	Male	67	CHOL	67	CHOL
P181796	Male	70	LUSC	70	LUSC
P181813	Female	67	LUAD	68	LUAD
P182360	Female	31	LIHC	32	LIHC
P183033	Male	67	CHOL	68	CHOL
P183383	Male	52	LUAD	52	LUAD
P186076	Female	72	NSCL	73	NSCL
P188381	Male	73	LUAD	75	LUAD
P2323	Male	50	LIHC	52	LIHC
P2532	Male	53	HNSC	54	HNSC
P3012	Male	43	CHOL	44	CHOL
P3404	Female	53	LUAD	54	LUAD
P344	Female	52	OV	54	OV
P3492	Male	64	LUAD	65	LUAD
P3684	Female	64	LUAD	66	LUAD
P3695	Female	61	LUAD	62	LUAD
P3830	Male	58	COAD	59	READ
P3860	Female	71	LUAD	71	LUAD
P4021	Male	41	COAD	42	COAD
P4412	Female	17	LIHC	18	LIHC
P4799	Male	47	LUAD	48	LUAD
P5248	Female	62	STAD	64	STAD
P5637	Male	60	LUSC	61	LUSC
P5673	Female	62	NSCL	62	LUAD
P5780	Male	72	LUAD	73	LUAD
P5906	Female	74	COAD	75	COAD
P6000	Female	58	NSCL	60	LUAD
P6006	Female	58	LUAD	61	LUAD
P6071	Male	48	KICH	50	KICH
p619	Female	40	LIHC	41	LIHC
P6219	Male	65	LUAD	68	LUAD
P6262	Male	57	LUAD	58	LUAD
P6374	Female	63	LUAD	65	LUAD
P6402	Male	69	LUAD	70	LUAD
P6526	Female	70	NSCL	72	NSCL
P6592	Female	59	READ	60	READ
P6618	Female	31	LUAD	32	LUAD
P6621	Male	46	LUAD	47	LUAD
P6641	Female	64	NSCL	67	NSCL
P6654	Female	81	UCEC	82	UCEC
p6679	Male	71	LUAD	72	LUAD
P6695	Female	60	NSCL	61	LUAD
P6740	Female	56	UCEC	58	UCEC
P6753	Female	66	NSCL	68	LUAD
P6762	Female	63	LUAD	65	LUAD
P6780	Female	42	LUAD	43	LUAD
P6797	Male	65	LUAD	67	LUAD
P6876	Male	76	LUAD	77	LUAD
P6973	Male	45	LUAD	46	LUAD
P7070	Female	75	LUAD	76	LUAD
P7161	Male	63	LUAD	64	LUAD
P7362	Male	62	NSCL	63	LUAD
P7431	Female	70	LUAD	71	LUAD
P7507	Female	57	NSCL	59	LUAD
P7527	Male	56	LUAD	57	LUAD
P7536	Male	67	NSCL	68	LUAD
P7577	Female	78	LUAD	80	LUAD
P7600	Male	73	LUSC	74	LUAD
P7729	Male	70	READ	72	READ
P7760	Female	47	LUAD	48	LUAD
P7806	Male	52	LUAD	53	LUAD
P7871	Female	74	LUAD	75	LUAD
P7948	Male	74	LUAD	75	LUAD
P8050	Male	35	READ	36	COAD
P8146	Male	54	LUAD	56	LUAD
P8282	Male	61	LUAD	63	LUAD
P8290	Male	54	LUSC	55	LUSC
P8320	Male	62	PAAD	65	PAAD
P8331	Female	48	LUAD	50	NSCL
P8335	Female	41	READ	42	READ
P8548	Male	66	LUAD	67	LUAD
P8564	Female	31	LUAD	32	LUAD
P8635	Male	67	LUSC	68	LUSC
P8789	Female	56	NSCL	57	NSCL
P8848	Male	48	LUAD	49	LUAD
P8886	Female	66	LUAD	69	LUAD
P8919	Female	63	LUAD	64	LUAD
P8991	Male	50	STAD	51	STAD
P9041	Female	62	LUAD	63	LUAD
P9045	Male	54	PRAD	57	PRAD
P9234	Male	53	LUAD	55	LUAD
P9249	Male	54	NASO	55	NASO
P9300	Male	69	LUAD	70	LUAD
P9356	Female	58	LUAD	59	LUAD
P9502	Male	46	LUAD	46	LUAD
P9537	Male	54	LUAD	56	LUAD
P9623	Male	48	LUAD	49	LUSC
P9638	Female	35	LUAD	37	LUAD
P9761	Female	50	OV	51	OV
P9783	Female	61	LUAD	62	LUAD
P9792	Female	51	CHOL	54	CHOL
P9805	Male	25	LIHC	26	LIHC
P9843	Female	52	LUAD	54	LUAD
P9849	Female	83	NSCL	84	LUAD
P9954	Male	47	LUAD	48	LUAD
